# Supplementary material for: Hemispheric Lateralization of Arithmetic Facts and Magnitude Processing for Two-Digit Numbers
Source: Front Hum Neurosci. 2020 Mar 24;14:88. doi: 10.3389/fnhum.2020.00088 (PMC7430038; doi:10.3389/fnhum.2020.00088)
Supplement: Supplementary file 1 [file Data_Sheet_1.CSV]

Variable	type	Label	values	missingformat	Instruction
Datum	Date	Date of testing		No missing values
ID	String	anonymized participants ID		No missing values
Geschlecht	String	sex	{w=female}{m=male}{d=divers}	No missing values	Welches Geschlecht haben Sie?
Alter	Numeric	Age		No missing values	Wie alt sind Sie?
Schulabschluss	String	school degree	{Abitur=A-Level}{Mittlere Reife=High school}{Fachabitur=vocational baccalaureate diploma}	No missing values	Welchen Schulabschluss haben Sie (Haupt-, Real-, Gymnasialabschluss)?
Mathe.Note..in.Punkten.	Numeric	grade in mathematics		No missing values	Welche Mathematik-Note hatten Sie bei Ihrem Schulabschluss
Studienfach.Berufsfeld	String	field of study		1	Was studieren Sie / in welchem Berufsfeld arbeiten Sie
Beruf_Mathe.	String	Does the work include mathematics	{j=yes}{n=no}	No missing values	Haben Sie eine Sehschw�che?
Fehlsichtig.	String	defective vision	{j=yes}{n=no}	No missing values	Wenn ja; ist Ihre Sicht korrigiert (durch Brille oder Kontaktlinsen)?
Korrigiert.	String	corrected vision	{j=yes}{n=no}	No missing values
Haendigkeit_LI	Numeric	Handedness_lateralized index		No missing values
Haendigkeit_Dezil	String	Handedness_decile		No missing values
Augendominanz_Fern	String	Eye dominance_distance	{l=left}{r=right}	No missing values
Augendominanz_Nah	String	Eye dominance_proximity	{l=left}{r=right}{k=no preference}	No missing values
Versuchsbedingung	String	Condition	{A=NBT Task first}{B=Number comparison task first}	No missing values
Random_NBT	Numeric	Number of the used item set		No missing values
Random_NumCom	Numeric	Number of the used item set		No missing values
Random_Multi	Numeric	Number of the used item set		No missing values
SYS_RW	Numeric	WAIS_SYS Processing_speed_raw score		No missing values
SYS_WP	Numeric	WAIS_SYS Processing_speed_value		No missing values
SYS_PR	Numeric	WAIS_SYS Processing_speed_percentage range		No missing values
ZST_RW	Numeric	WAIS_ZST Processing_speed_raw score		No missing values
ZST_WP	Numeric	WAIS_ZST Processing_speed_value		No missing values
ZST_PR	Numeric	WAIS_ZSTProcessing_speed_percentage range		No missing values
VG_WP	Numeric	WAIS_Cumulated Processing Speed_value		No missing values
VG_PR	Numeric	WAIS_Cumulated Processing Speed_percentage_range		No missing values
LZ.V	Numeric	Phonological WM _forward_span		No missing values
ZN.V_RW	Numeric	Phonological WM _forward_raw score		No missing values
ZN.V_WP	Numeric	Phonological WM _forward_value		No missing values
ZN.V_PR	Numeric	Phonological WM _forward_percentage_range		No missing values
LZ.R	Numeric	Phonological WM _backward_span		No missing values
ZN.R_RW	Numeric	Phonological WM _backward_raw score		No missing values
ZN.R_WP	Numeric	Phonological WM _backward_value		No missing values
ZN.R_PR	Numeric	Phonological WM _backward_percentage range		No missing values
LZ.S	Numeric	Phonological WM _sequential_span		No missing values
ZN.S_RW	Numeric	Phonological WM _sequential_rwa score		No missing values
ZN.S_WP	Numeric	Phonological WM _sequential_value		No missing values
ZN.S_PR	Numeric	Phonological WM _sequential_percentage range		No missing values
ZN_RW	Numeric	Phonological WM_Overall_raw score		No missing values
ZN_WP	Numeric	Phonological WM_Overall_value		No missing values
ZN_PR	Numeric	Phonological WM_Overall_percentage range		No missing values
MZ_RW	Numeric	Matrices test_raw score		No missing values
MZ_WP	Numeric	Matrices test_value		No missing values
MZ_PR	Numeric	Matrices test_percentage range		No missing values
NBT_Overall_Items	Numeric	NBT_Overall_Numer of items		No missing values
NBT_Overall_correct	Numeric	NBT_Overall_number correct		No missing values
NBT_Overall_Prozent	Numeric	NBT_Overall_percentage correct		No missing values
NBT_Overall_rechts_correct	Numeric	NBT_right_number correct		No missing values
NBT_Overall_rechts_Prozent	Numeric	NBT_right_percentage correct		No missing values
NBT_Overall_links_correct	Numeric	NBT_left_number correct		No missing values
NBT_Overall_links_Prozent	Numeric	NBT_left_percentage correct		No missing values
NBT_Overall_bilat_correct	Numeric	NBT_bilateral_number correct		No missing values
NBT_Overall_bilat_Prozent	Numeric	NBT_bilateral_percentage correct		No missing values
NBT_Bisekt_Items	Numeric	NBT_bisectable trials_number of items		No missing values
NBT_Bisekt_correct	Numeric	NBT_bisectable trials_number correct		No missing values
NBT_Bisekt_Prozent	Numeric	NBT_bisectable trials_percentage correct		No missing values
NBT_Bisekt_rechts_correct	Numeric	NBT_bisectable trials_right_number correct		No missing values
NBT_Bisekt_rechts_Prozent	Numeric	NBT_bisectable trials_right_percentage correct		No missing values
NBT_Bisekt_links_correct	Numeric	NBT_bisectable trials_left_number correct		No missing values
NBT_Bisekt_links_Prozent	Numeric	NBT_bisectable trials_left_percentage correct		No missing values
NBT_Bisekt_bilat_correct	Numeric	NBT_bisectable trials_bilateral_number correct		No missing values
NBT_Bisekt_bilat_Prozent	Numeric	NBT_bisectable trials_bilateral_percentage correct		No missing values
NBT_Bisekt_Mult_Items	Numeric	NBT_bisectable and multiplicative trials_number of items		No missing values
NBT_Bisekt_Mult_correct	Numeric	NBT_bisectable and multiplicative trials_overall_number correct		No missing values
NBT_Bisekt_Mult_Prozent	Numeric	NBT_bisectable and multiplicative trials_overall_percentage correct		No missing values
NBT_Bisekt_Mult_rechts_correct	Numeric	NBT_bisectable and multiplicative trials_right_number correct		No missing values
NBT_Bisekt_Mult_rechts_Prozent	Numeric	NBT_bisectable and multiplicative trials_right_percentage correct		No missing values
NBT_Bisekt_Mult_links_correct	Numeric	NBT_bisectable and multiplicative trials_left_number correct		No missing values
NBT_Bisekt_Mult_links_Prozent	Numeric	NBT_bisectable and multiplicative trials_right_percentage correct		No missing values
NBT_Bisekt_Mult_bilat_correct	Numeric	NBT_bisectable trials_multiplicative_bilateral_number correct		No missing values
NBT_Bisekt_Mult_bilat_Prozent	Numeric	NBT_bisectable trials_multiplicative_bilateral_percentage correct		No missing values
NBT_Bisekt_Non_Mult_Items	Numeric	NBT_bisectable but non multiplicative trials_number of		No missing values
NBT_Bisekt_Non_Mult_Items_correct	Numeric	NBT_bisectable but non multiplicative trials_overall_number correct		No missing values
NBT_Bisekt_Non_Mult_Prozent	Numeric	NBT_bisectable but non multiplicative trials_overall_percentage correct		No missing values
NBT_Bisekt_Non_Mult_rechts_correct	Numeric	NBT_bisectable but non multiplicative trials_right_number correct		No missing values
NBT_Bisekt_Non_Mult_rechts_Prozent	Numeric	NBT_bisectable but non multiplicative trials_right_percentage correct		No missing values
NBT_Bisekt_Non_Mult_links_correct	Numeric	NBT_bisectable but non multiplicative trials_left_number correct		No missing values
NBT_Bisekt_Non_Mult_links_Prozent	Numeric	NBT_bisectable but non multiplicative trials_left_percentage correct		No missing values
NBT_Bisekt_Non_Mult_bilat_correct	Numeric	NBT_bisectable but non multiplicative trials_bilateral_number correct		No missing values
NBT_Bisekt_Non_Mult_bilat_Prozent	Numeric	NBT_bisectable but non multiplicative trials_bilateral_percentage correct		No missing values
NBT_Non_Bisekt_Items	Numeric	NBT_non-bisectable trials_number of items		No missing values
NBT_Non_Bisekt_correct	Numeric	NBT_non-bisectable trials_overall_number correct		No missing values
NBT_Non_Bisekt_Prozent	Numeric	NBT_non-bisectable trials_overall_percentage correct		No missing values
NBT_Non_Bisekt_rechts_correct	Numeric	NBT_non-bisectable trials_right_number correct		No missing values
NBT_Non_Bisekt_rechts_Prozent	Numeric	NBT_non-bisectable trials_right_percentage correct		No missing values
NBT_Non_Bisekt_links_correct	Numeric	NBT_non-bisectable trials_left_number correct		No missing values
NBT_Non_Bisekt_links_Prozent	Numeric	NBT_non-bisectable trials_left_percentage correct		No missing values
NBT_Non_Bisekt_bilat_correct	Numeric	NBT_non-bisectable trials_bilateral_number correct		No missing values
NBT_Non_Bisekt_bilat_Prozent	Numeric	NBT_non-bisectable trials_bilateral_percentage correct		No missing values
NBT_Overall_RT	Numeric	NBT_overall_Reaction time		No missing values
NBT_Overall_SD	Numeric	NBT_overall_Standard deviation		No missing values
NBT_Overall_rechts_RT	Numeric	NBT_right_Reaction time		No missing values
NBT_Overall_rechts_SD	Numeric	NBT_right_Standard deviation		No missing values
NBT_Overall_links_RT	Numeric	NBT_left_Reaction time		No missing values
NBT_Overall_links_SD	Numeric	NBT_left_Standard deviation		No missing values
NBT_Overall_bilat_RT	Numeric	NBT_bilateral_Reaction time		No missing values
NBT_Overall_bilat_SD	Numeric	NBT_bilateral_Standard deviation		No missing values
NBT_Bisekt_RT	Numeric	NBT_bisectable items_overall_Reaction time		No missing values
NBT_Bisekt_SD	Numeric	NBT_bisectable items_overall_Standard deviation		No missing values
NBT_Bisekt_rechts_RT	Numeric	NBT_bisectable items_right_Reaction time		No missing values
NBT_Bisekt_rechts_SD	Numeric	NBT_bisectable items_right_Standard deviation		No missing values
NBT_Bisekt_links_RT	Numeric	NBT_bisectable items_left_Reaction time		No missing values
NBT_Bisekt_links_SD	Numeric	NBT_bisectable items_left_Standard deviation		No missing values
NBT_Bisekt_bilat_RT	Numeric	NBT_bisectable items_bilateral_Reaction time		No missing values
NBT_Bisekt_bilat_SD	Numeric	NBT_bisectable items_bilateral_Standard deviation		No missing values
NBT_Bisekt_Mult_RT	Numeric	NBT_bisectable items_multiplivative_overall_Reaction time		No missing values
NBT_Bisekt_Mult_SD	Numeric	NBT_bisectable items_multiplivative_overall_Standard deviation		No missing values
NBT_Bisekt_Mult_rechts_RT	Numeric	NBT_bisectable items_multiplivative_right_Reaction time		No missing values
NBT_Bisekt_Mult_rechts_SD	Numeric	NBT_bisectable items_multiplivative_right_SD		No missing values
NBT_Bisekt_Mult_links_RT	Numeric	NBT_bisectable items_multiplivative_left_Reaction time		No missing values
NBT_Bisekt_Mult_links_SD	Numeric	NBT_bisectable items_multiplivative_left_SD		No missing values
NBT_Bisekt_Mult_bilat_RT	Numeric	NBT_bisectable items_multiplivative_bialteral_Reaction time		No missing values
NBT_Bisekt_Mult_bilat_SD	Numeric	NBT_bisectable items_multiplivative_bliateral_SD		No missing values
NBT_Bisekt_Non_Mult_RT	Numeric	NBT_bisectable items_non multiplivative_overall_Reaction time		No missing values
NBT_Bisekt_Non_Mult_SD	Numeric	NBT_bisectable items_non multiplivative_overall_SD		No missing values
NBT_Bisekt_Non_Mult_rechts_RT	Numeric	NBT_bisectable items_non_multiplivative_right_Reaction time		No missing values
NBT_Bisekt_Non_Mult_rechts_SD	Numeric	NBT_bisectable items_non multiplivative_right_SD		No missing values
NBT_Bisekt_Non_Mult_links_RT	Numeric	NBT_bisectable items_non multiplivative_left_Reaction time		No missing values
NBT_Bisekt_Non_Mult_links_SD	Numeric	NBT_bisectable items_non multiplivative_left_SD		No missing values
NBT_Bisekt_Non_Mult_bilat_RT	Numeric	NBT_bisectable items_non multiplivative_bilateral_Reaction time		No missing values
NBT_Bisekt_Non_Mult_bilat_SD	Numeric	NBT_bisectable items_non multiplivative_bilateral_Standard Deviation		No missing values
NBT_Non_Bisekt_RT	Numeric	NBT_non bisectable items_overall_Reaction time		No missing values
NBT_Non_Bisekt_SD	Numeric	NBT_non bisectable items_overall_Standard Deviation		No missing values
NBT_Non_Bisekt_rechts_RT	Numeric	NBT_non bisectable items_right_Reaction time		No missing values
NBT_Non_Bisekt_rechts_SD	Numeric	NBT_non bisectable items_right_Standard Deviation		No missing values
NBT_Non_Bisekt_links_RT	Numeric	NBT_non bisectable items_left_Reaction time		No missing values
NBT_Non_Bisekt_links_SD	Numeric	NBT_non bisectable items_left_Standard Deviation		No missing values
NBT_Non_Bisekt_bilat_RT	Numeric	NBT_non bisectable items_bilateral_Reaction time		No missing values
NBT_Non_Bisekt_bilat_SD	Numeric	NBT_non bisectable items_bilateral_Standard Deviation		No missing values
NBT_Overall_RCS	Numeric	NBT_overall_Rate Correct Score		No missing values
NBT_rechts_RCS	Numeric	NBT_right_Rate Correct Score		No missing values
NBT_links_RCS	Numeric	NBT_left_Rate Correct Score		No missing values
NBT_bilat_RCS	Numeric	NBT_bilateral_Rate Correct Score		No missing values
NBT_Bisekt_RCS	Numeric	NBT_bisectabe items_overall_Rate Correct Score		No missing values
NBT_Bisekt_rechts_RCS	Numeric	NBT_bisectabe items_right_Rate Correct Score		No missing values
NBT_Bisekt_links_RCS	Numeric	NBT_bisectabe items_left_Rate Correct Score		No missing values
NBT_Bisekt_bilat_RCS	Numeric	NBT_bisectabe items_bilateral_Rate Correct Score		No missing values
NBT_Bisekt_Mult_RCS	Numeric	NBT_bisectabe items_multipilcative_overall_Rate Correct Score		No missing values
NBT_Bisekt_Mult_rechts_RCS	Numeric	NBT_bisectabe items_multipilcative_right_Rate Correct Score		No missing values
NBT_Bisekt_Mult_links_RCS	Numeric	NBT_bisectabe items_multipilcative_left_Rate Correct Score		No missing values
NBT_Bisekt_Mult_bilat_RCS	Numeric	NBT_bisectabe items_multipilcative_bilateral_Rate Correct Score		No missing values
NBT_Bisekt_Non_Mult_RCS	Numeric	NBT_bisectabe items_non multipilcative_overall_Rate Correct Score		No missing values
NBT_Bisekt_Non_Mult_rechts_RCS	Numeric	NBT_bisectabe items_non multipilcative_right_Rate		No missing values
NBT_Bisekt_Non_Mult_links_RCS	Numeric	NBT_bisectabe items_non multipilcative_left_Rate		No missing values
NBT_Bisekt_Non_Mult_bilat_RCS	Numeric	NBT_bisectabe items_non multipilcative_bilateral_Rate		No missing values
NBT_Non_Bisekt_RCS	Numeric	NBT_non bisectabe items_overall_Rate Correct Score		No missing values
NBT_Non_Bisekt_rechts_RCS	Numeric	NBT_non bisectabe items_right_Rate Correct Score		No missing values
NBT_Non_Bisekt_links_RCS	Numeric	NBT_non bisectabe items_left_Rate Correct Score		No missing values
NBT_Non_Bisekt_bilat_RCS	Numeric	NBT_non bisectabe items_bilateral_Rate Correct Score		No missing values
COM_Overall_correct	Numeric	Number Comparison Task_overall_correct		No missing values
COM_Overall_rechts_correct	Numeric	Number Comparison Task_right_correct		No missing values
COM_Overall_links_correct	Numeric	Number Comparison Task_left_correct		No missing values
COM_Overall_bilat_correct	Numeric	Number Comparison Task_bilateral_correct		No missing values
COM_Compatible_correct	Numeric	Number Comparison Task_compatible trials_overall_correct		No missing values
COM_Compatible_rechts_correct	Numeric	Number Comparison Task_compatible trials_right_correct		No missing values
COM_Compatible_links_correct	Numeric	Number Comparison Task_compatible trials_left_correct		No missing values
COM_Compatible_bilateral_correct	Numeric	Number Comparison Task_compatible trials_bilateral_correct		No missing values
COM_Incompatible_correct	Numeric	Number Comparison Task_incompatible trials_overall_correct		No missing values
COM_Incompatible_rechts_correct	Numeric	Number Comparison Task_incompatible trials_right_correct		No missing values
COM_Incompatible_links_correct	Numeric	Number Comparison Task_incompatible trials_left_correct		No missing values
COM_Incompatible_bilateral_correct	Numeric	Number Comparison Task_incompatible trials_bilateral_correct		No missing values
COM_Overall_RT	Numeric	Number Comparison Task_overall_Reaction Time		No missing values
COM_Overall_rechts_RT	Numeric	Number Comparison Task_right_Reaction Time		No missing values
COM_Overall_links_RT	Numeric	Number Comparison Task_left_Reaction Time		No missing values
COM_Overall_bilat_RT	Numeric	Number Comparison Task_bilateral_Reaction Time		No missing values
COM_Compatible_RT	Numeric	Number Comparison Task_compatible trials_overall_Reaction Time		No missing values
COM_Compatible_.rechts_RT	Numeric	Number Comparison Task_compatible trials_right_Reaction Time		No missing values
COM_Compatible_links_RT	Numeric	Number Comparison Task_compatible trials_left_Reaction Time		No missing values
COM_Compatible_bilateral_RT	Numeric	Number Comparison Task_compatible trials_bilateral_Reaction Time		No missing values
COM_Incompatible_RT	Numeric	Number Comparison Task_incompatible trials_overall_Reaction Time		No missing values
COM_Incompatible_.rechts_RT	Numeric	Number Comparison Task_incompatible trials_right_Reaction Time		No missing values
COM_Incompatible_links_RT	Numeric	Number Comparison Task_incompatible trials_left_Reaction Time		No missing values
COM_Incompatible_bilateral_RT	Numeric	Number Comparison Task_incompatible trials_bilateral_Reaction Time		No missing values
COM_Overall_RCS	Numeric	Number Comparison Task_overall_Rate correct score		No missing values
COM_Overall_rechts_RCS	Numeric	Number Comparison Task_right_Rate correct score		No missing values
COM_Overall_links_RCS	Numeric	Number Comparison Task_left_Rate correct score		No missing values
COM_Overall_bilat_RCS	Numeric	Number Comparison Task_bilateral_Rate correct score		No missing values
COM_Compatible_RCS	Numeric	Number Comparison Task_compatible trials_overall_Rate correct score		No missing values
COM_Compatible_rechts_RCS	Numeric	Number Comparison Task_compatible trials_right_Rate correct score		No missing values
COM_Compatible_links_RCS	Numeric	Number Comparison Task_compatible trials_left_Rate correct score		No missing values
COM_Compatible_bilateral_RCS	Numeric	Number Comparison Task_compatible trials_bilateral_Rate correct score		No missing values
COM_Incompatible_RCS	Numeric	Number Comparison Task_incompatible trials_overall_Rate correct score		No missing values
COM_Incompatible_rechts_RCS	Numeric	Number Comparison Task_incompatible trials_right_Rate correct score		No missing values
COM_Incompatible_links_RCS	Numeric	Number Comparison Task_incompatible trials_left_Rate correct score		No missing values
COM_Incompatible_bilateral_RCS	Numeric	Number Comparison Task_incompatible trials_bilateral_Rate correct score		No missing values
MUL_Correct_overall	Numeric	Multiplication_Overall_number correct		No missing values
MUL_Prozent	Numeric	Multiplication_Overall_percentage correct		No missing values
MUL_Tie	Numeric	Multiplication_Tie problems_number correct		No missing values
MUL_Tie_Prozent	Numeric	Multiplication_Tie problems_percentage correct		No missing values
MUL_Rule.Problems	Numeric	Multiplication_Rule problems_percentage correct		No missing values
MUL_Rule.Problems.Prozent	Numeric	Multiplication_Rule problems_percentage correct		No missing values
MUL_Mult.by.10	Numeric	Multiplication_Multiplication by 10_percentage correct		No missing values
MUL_Mult.by.10.Prozent	Numeric	Multiplication by 10_percentage correct		No missing values
MUL_Normal.Problems	Numeric	Multiplication_normal problems_ number correct		No missing values
MUL_Normal.Problems.Prozent	Numeric	Multiplication_normal problems_number correct		No missing values
MUL_Overall_mean.RT	Numeric	Multiplication_Overall_Reaction time		No missing values
MUL_Overall_SD	Numeric	Multiplication_Overall_Standard deviation		No missing values
MUL_Tie_RT	Numeric	Multiplication_Tie problems_Reaction time		No missing values
MUL_Tie_SD	Numeric	Multiplication_Tie problems_Standard deviation		No missing values
MUL_Rule.Problems_RT	Numeric	Multiplication_Rule problems_Reaction time		No missing values
MUL_Rule.Problems_SD	Numeric	Multiplication_Rule problems_Standard deviation		No missing values
MUL_by.10_RT	Numeric	Multiplication_by 10_Reaction time		No missing values
MUL_by.10_SD	Numeric	Multiplication_by 10_Standard deviation		No missing values
MUL_Normal.Problems_RT	Numeric	Multiplication_Reaction time		No missing values
MUL_Normal.Problems_SD	Numeric	Multiplication_Standard deviation		No missing values
MUL_Correct_overall_RCS	Numeric	Multiplication_Overall_Rate correct score		No missing values
MUL_Tie_RCS	Numeric	Multiplication_Tie problems_Rate correct score		No missing values
MUL_Rule.Problems_RCS	Numeric	Multiplication_Rule problems_Rate correct score		No missing values
MUL_Mult.by.10_RCS	Numeric	Multiplication_by 10_Rate correct score		No missing values
MUL_Normal.Problems_RCS	Numeric	Multiplication_Rate correct score		No missing values
