# Supplementary material for: Hemispheric Lateralization of Arithmetic Facts and Magnitude Processing for Two-Digit Numbers
Source: Front Hum Neurosci. 2020 Mar 24;14:88. doi: 10.3389/fnhum.2020.00088 (PMC7430038; doi:10.3389/fnhum.2020.00088)
Supplement: Supplementary file 2 [file Data_Sheet_2.CSV]

ID;Geschlecht;Alter;Schulabschluss;Mathe.Note..in.Punkten.;Studienfach.Berufsfeld;Beruf_Mathe.;Fehlsichtig.;Korrigiert.;Haendigkeit_LI;Haendigkeit_Dezil;Augendominanz_Fern;Augendominanz_Nah;Versuchsbedingung;Random_NBT;Random_NumCom;Random_Multi;SYS_RW;SYS_WP;SYS_PR;ZST_RW;ZST_WP;ZST_PR;VG_WP;VG_PR;LZ.V;ZN.V_RW;ZN.V_WP;ZN.V_PR;LZ.R;ZN.R_RW;ZN.R_WP;ZN.R_PR;LZ.S;ZN.S_RW;ZN.S_WP;ZN.S_PR;ZN_RW;ZN_WP;…
VP1;w;31;Abitur;6;Physiotherapeut;n;j;j;75;4r;r;k;A;4;1;1;44;14;91;88;13;84;27;90;7;11;11;63;6;11;12;75;7;10;10;50;32;12;75;21;9;37;600;366;61;128;64;120;60;118;59;300;161;53.66666667;57;57;51;51;53;53;150;86;57.33333333;28;56;26;52;32;64;150;53;35.33333333;17;34;17;34;19;38;300;205;68.33333333;71;71;69;69;65;65;1489.644809;840.4123301;1451.632813;476.1359045;1420.591667;649.4643735;1603.392529;4…
VP2;w;24;Abitur;13;Lehramt;n;n;-;100;10r;l;k;A;2;2;1;39;11;63;88;13;84;24;77;6;9;9;37;5;10;11;63;7;12;13;84;31;11;63;21;9;37;600;443;73.83333333;152;76;137;68.5;154;77;300;210;70;73;73;69;69;68;68;150;112;74.66666667;41;82;33;66;38;76;150;62;41.33333333;20;40;23;46;19;38;300;233;77.66666667;79;79;68;68;86;86;2230.525959;1198.371773;2213.440789;798.2459889;2205.452555;812.7539991;2269.694805;794.5…
VP3;w;22;Abitur;9;Psychologie;j;j;j;95;9r;r;k;B;4;4;1;58;19;100;105;17;99;36;100;8;14;15;95;8;13;15;95;6;10;10;50;37;14;91;21;9;37;600;314;52.33333333;108;54;101;50.5;105;52.5;300;143;47.66666667;48;48;45;45;50;50;150;80;53.33333333;29;58;25;50;26;52;150;46;30.66666667;16;32;16;32;14;28;300;171;57;60;60;56;56;55;55;552.1948882;315.9220353;528.6635514;196.6903967;548.9306931;253.9217139;581.001818…
VP4;w;22;Abitur;5;Rechtswissenschaften;n;j;j;90;7r;r;k;A;4;4;1;43;13;84;77;11;63;24;77;8;12;12;75;6;10;11;63;7;10;10;50;32;11;63;17;7;16;600;363;60.5;117;58.5;122;61;124;62;300;135;45;40;40;53;53;42;42;150;71;47.33333333;22;44;27;54;22;44;150;44;29.33333333;18;36;13;26;13;26;300;228;76;77;77;69;69;82;82;923.1625344;517.4311982;892.7863248;285.2370408;893.1721311;387.4765919;979.7116597;282.175951…
VP5;w;25;Abitur;11;Sprachwissenschaften;n;n;-;80;5r;r;k;A;3;3;1;32;9;37;68;9;37;18;34;8;14;15;95;6;11;12;75;6;9;9;37;34;12;75;21;9;37;600;392;65.33333333;130;65;129;64.5;133;66.5;300;147;49;49;49;49;49;49;49;150;73;48.66666667;24;48;25;50;24;48;150;40;26.66666667;12;24;13;26;15;30;300;245;81.66666667;81;81;80;80;84;84;1772.568878;977.9452731;1766.215385;587.0010497;1671.27907;676.3284287;1874.078…
VP6;w;26;Abitur;11;Lehramt;n;j;j;75;4r;l;k;B;2;2;1;39;11;63;84;12;75;23;73;6;10;10;50;3;6;5;5;5;7;7;16;23;7;16;25;14;91;600;347;57.83333333;109;54.5;120;60;118;59;300;165;55;46;46;53;53;66;66;150;86;57.33333333;22;44;32;64;32;64;150;45;30;20;40;8;16;17;34;300;182;60.66666667;63;63;67;67;52;52;1088.254335;625.1208549;976.4587156;371.5362136;1162.733333;423.7257568;1112.603261;437.2704629;1043.9573…
VP7;m;31;Abitur;6;Chemie/NWT (GymPo);j;j;j;100;10r;l;l;B;3;3;1;44;14;91;76;11;63;25;82;8;12;12;75;6;10;11;63;7;12;14;91;34;13;84;16;7;16;600;373;62.16666667;138;69;124;62;111;55.5;300;204;68;76;76;61;61;67;67;150;100;66.66666667;38;76;29;58;33;66;150;54;36;14;28;22;44;18;36;300;169;56.33333333;62;62;63;63;44;44;873.9463807;475.0961607;881.9057971;283.1146343;862.1774194;219.2378874;877.9728367;30…
VP8;m;22;Abitur;7;Biologie;j;j;j;75;4r;r;r;B;2;2;1;36;10;50;87;13;84;23;73;6;9;9;37;5;9;10;50;6;10;10;50;28;9;37;22;10;50;600;325;54.16666667;110;55;101;50.5;114;57;300;162;54;56;56;52;52;54;54;150;80;53.33333333;27;54;23;46;30;60;150;47;31.33333333;12;24;17;34;18;36;300;163;54.33333333;54;54;49;49;60;60;707.3076923;373.3513914;714.5090909;178.1946027;686.2079208;179.4062401;720.5434243;134.50935…
VP9;m;28;Abitur;11;Lehramt;n;n;-;95;9r;r;l;A;4;4;1;45;14;91;75;11;63;25;82;8;14;15;95;7;12;13;84;7;11;11;63;37;14;91;23;11;63;600;380;63.33333333;119;59.5;121;60.5;140;70;300;208;69.33333333;63;63;68;68;77;77;150;106;70.66666667;32;64;35;70;39;78;150;61;40.66666667;21;42;19;38;21;42;300;172;57.33333333;56;56;53;53;63;63;1304.037534;759.2595871;1222.508475;513.2696222;1268.458333;559.20755;1406.00…
VP10;w;25;Abitur;14;Medizin;n;n;n;80;5r;r;k;A;4;4;1;42;12;75;80;11;63;23;73;9;14;15;95;7;14;16;98;9;13;14;91;41;16;98;22;10;50;600;414;69;139;69.5;139;69.5;136;68;300;198;66;65;65;67;67;66;66;150;100;66.66666667;31;62;35;70;34;68;150;60;40;20;40;19;38;21;42;300;216;72;74;74;72;72;70;70;1751.647343;1027.175336;1742.151079;768.0662422;1754.273381;784.8197722;1753.326786;730.4689362;1682.257576;721.…
VP11;w;24;Abitur;11;Erzieher;n;j;n;90;7r;r;r;A;4;4;1;41;12;75;89;13;84;25;82;6;10;10;50;5;10;11;63;6;9;9;37;29;10;50;19;8;25;600;423;70.5;132;66;148;74;143;71.5;300;234;78;71;71;87;87;76;76;150;116;77.33333333;37;74;43;86;36;72;150;63;42;23;46;22;44;18;36;300;189;63;61;61;61;61;67;67;1824.969267;984.8166033;1859.371212;598.2142434;1794.777027;602.0342133;1839.89359;673.6652393;1821.401709;640.776…
VP12;w;27;Abitur;13;Biomedizin;n;j;n (minimale Sehschw�che);85;6r;r;k;B;4;4;1;42;12;75;87;13;84;25;82;7;11;11;63;7;10;11;63;7;11;11;63;32;11;63;24;12;75;600;317;52.83333333;113;56.5;103;51.5;101;50.5;300;60;20;28;28;17;17;15;15;150;38;25.33333333;17;34;10;20;11;22;150;24;16;7;14;11;22;6;12;300;257;85.66666667;85;85;86;86;86;86;623.1640379;332.5724717;615.1150442;145.827733;610.1941748;176.479805;…
VP13;m;32;Abitur;8;Literatur- und Kulturtheorie;n;n;-;75;4r;r;r;A;2;2;1;33;9;37;72;10;50;19;42;9;15;17;99;6;11;12;75;7;11;12;75;37;14;91;23;11;63;600;404;67.33333333;136;68;133;66.5;135;67.5;300;142;47.33333333;48;48;48;48;46;46;150;74;49.33333333;25;50;26;52;23;46;150;60;40;22;44;21;42;17;34;300;262;87.33333333;88;88;85;85;89;89;1671.042079;960.8084242;1722.808824;753.2456047;1637.804511;621.049…
VP14;w;21;Abitur;11;-;n;n;-;30;m;r;k;A;1;1;1;32;9;37;90;13;84;22;66;9;14;15;95;5;10;11;63;7;12;13;84;36;13;84;23;11;63;600;308;51.33333333;102;51;104;52;102;51;300;165;55;55;55;51;51;59;59;150;84;56;27;54;26;52;31;62;150;43;28.66666667;14;28;12;24;17;34;300;143;47.66666667;47;47;53;53;43;43;481.0723684;270.2325421;484.5588235;165.0700166;479.8431373;164.1897064;478.125;189.0852783;486.1840491;167…
VP15;m;30;Abitur;8;Informatik;j;n;-;85;6r;r;k;A;2;2;1;39;12;75;78;11;63;23;73;9;13;14;91;5;9;10;50;6;9;9;37;31;11;63;17;7;16;600;316;52.66666667;107;53.5;106;53;103;51.5;300;201;67;69;69;70;70;62;62;150;95;63.33333333;35;70;30;60;30;60;150;56;37.33333333;17;34;20;40;19;38;300;115;38.33333333;38;38;36;36;41;41;1213.800633;702.0233431;1172.037383;389.8535024;1155.481132;597.4195386;1319.210038;443.…
VP16;w;26;Abitur;14;Internationale Politik;n;n;-;100;10r;r;r;A;2;2;1;44;13;84;90;13;84;26;87;7;12;12;75;7;11;12;84;6;8;8;25;31;11;63;23;11;63;600;476;79.33333333;161;80.5;153;76.5;162;81;300;226;75.33333333;75;75;74;74;77;77;150;119;79.33333333;38;76;39;78;42;84;150;64;42.66666667;21;42;20;40;23;46;300;250;83.33333333;86;86;79;79;85;85;1620.644958;897.4201041;1657.186335;686.5215602;1566.816993;6…
VP17;w;20;Mittlere Reife;11;Industriemechaniker;n;j;j;70;3r;l;k;B;1;1;1;36;10;50;64;8;25;18;34;6;9;9;37;4;8;8;25;8;12;13;84;29;10;50;24;13;84;600;376;62.66666667;120;60;121;60.5;135;67.5;300;192;64;61;61;66;66;65;65;150;99;66;29;58;36;72;34;68;150;57;38;20;40;20;40;17;34;300;184;61.33333333;59;59;55;55;70;70;1387.797872;778.3160315;1323.275;472.042851;1181.512397;547.4011308;1630.425889;319.67827…
VP18;w;21;Abitur;7;Koreanistik;n;j;j;70;3r;l;l;B;4;4;1;52;16;98;77;11;63;27;90;7;10;10;50;5;9;10;50;5;8;8;25;27;9;37;23;11;63;600;448;74.66666667;145;72.5;157;78.5;146;73;300;229;76.33333333;74;74;83;83;72;72;150;119;79.33333333;39;78;41;82;39;78;150;65;43.33333333;23;46;21;42;21;42;300;219;73;71;71;74;74;74;74;1427.582589;869.5344848;1423.241379;690.7450816;1402.10828;667.3044382;1457.052036;751…
VP19;w;23;Abitur;11;Psychologie;j;j;j;100;10r;r;r;A;1;1;1;47;14;91;92;14;91;28;94;7;12;12;75;6;10;11;63;7;10;10;50;32;11;63;23;11;63;600;478;79.66666667;161;80.5;157;78.5;160;80;300;225;75;73;73;73;73;79;79;150;118;78.66666667;37;74;41;82;40;80;150;67;44.66666667;23;46;22;44;22;44;300;253;84.33333333;88;88;84;84;81;81;2174.274059;1109.095218;2140.310559;750.1633258;2184.624204;808.6640166;2200.51…
VP20;w;20;Abitur;14;Physik;j;n;-;50;1r;r;r;A;4;4;1;52;16;98;92;14;91;30;97;9;15;17;99;6;11;12;75;6;8;8;25;34;12;75;19;8;25;600;491;81.83333333;160;80;164;82;167;83.5;300;257;85.66666667;86;86;84;84;87;87;150;127;84.66666667;46;92;39;78;42;84;150;70;46.66666667;23;46;24;48;23;46;300;234;78;74;74;80;80;80;80;1438.824847;806.8989007;1433.825;710.7141023;1443.890244;593.8422494;1438.228916;638.630724…
VP21;w;20;Abitur;5;Biologie;j;n;-;70;3r;l;r;B;3;3;1;60;19;100;117;19;100;38;100;5;8;7;16;5;9;10;50;7;7;7;16;24;7;16;18;8;25;600;392;65.33333333;134;67;121;60.5;137;68.5;300;163;54.33333333;55;55;50;50;58;58;150;74;49.33333333;23;46;23;46;28;56;150;53;35.33333333;16;32;17;34;20;40;300;229;76.33333333;79;79;71;71;79;79;2200.339286;1279.320598;2150.843284;877.7589702;2194.933884;939.4785559;2254.487…
VP22;w;23;Abitur;5;Linguistik;n;n;-;65;2r;r;k;A;4;4;1;50;15;95;96;15;95;30;97;8;13;14;91;6;9;10;50;6;10;10;50;32;11;63;23;11;63;600;415;69.16666667;140;70;130;65;145;72.5;300;179;59.66666667;56;56;55;55;68;68;150;92;61.33333333;30;60;23;46;39;78;150;57;38;15;30;20;40;22;44;300;236;78.66666667;84;84;75;75;77;77;1887.315663;1063.430409;1711.892857;616.5757458;1761.815385;777.6650316;2169.042523;703…
VP23;w;20;Abitur;6;Soziologie;j;n;-;100;10r;r;r;A;3;3;1;28;7;16;61;8;25;15;18;6;8;7;16;4;7;7;16;5;7;7;16;22;6;9;12;4;2;600;360;60;124;62;116;58;120;60;300;122;40.66666667;45;45;34;34;43;43;150;68;45.33333333;20;40;23;46;25;50;150;42;28;14;28;12;24;16;32;300;238;79.33333333;79;79;82;82;77;77;1807.25;1025.170489;1769.467742;643.1749428;1743.5;690.871701;1907.709121;657.1495561;1976.42623;726.940377…
VP24;w;25;Abitur;5;Volkswirtschaft;n;n;-;80;5r;r;k;A;3;3;1;49;15;95;86;13;84;28;94;5;8;7;16;5;8;8;25;4;6;6;9;22;6;9;16;6;9;600;324;54;110;55;112;56;102;51;300;244;81.33333333;86;86;81;81;77;77;150;122;81.33333333;43;86;41;82;38;76;150;60;40;19;38;21;42;20;40;300;80;26.66666667;24;24;31;31;25;25;945.6397516;550.2551995;923.5963303;340.4076565;961.6846847;388.02822;950.9688462;427.9402673;916.71604…
VP25;m;23;Abitur;11;Elektrotechnik;j;n;-;100;10r;l;k;B;2;2;1;39;15;95;79;11;63;26;87;9;14;15;95;8;15;17;99;6;10;10;50;39;15;95;24;13;84;600;382;63.66666667;131;65.5;122;61;129;64.5;300;164;54.66666667;56;56;57;57;51;51;150;81;54;29;58;29;58;23;46;150;50;33.33333333;18;36;17;34;15;30;300;218;72.66666667;75;75;65;65;78;78;2267.274869;1317.312042;2425.496183;989.4080544;2211.827869;866.0502331;2158.…
VP26;m;31;Fachabitur;5;Bundesfreiwilligendienst;n;n;-;55;1r;l;k;B;3;3;1;35;10;50;63;9;37;19;42;6;10;10;50;3;5;4;2;4;6;6;9;21;6;9;20;9;37;600;370;61.66666667;131;65.5;119;59.5;120;60;300;176;58.66666667;61;61;58;58;57;57;150;82;54.66666667;28;56;30;60;24;48;150;60;40;23;46;20;40;17;34;300;194;64.66666667;70;70;61;61;63;63;1213.781081;638.1700989;1181.015267;267.9220606;1208.840336;321.075552;1255.…
VP27;w;25;Abitur;6;Koreanistik;n;j;j;100;10r;r;r;A;2;2;1;50;16;98;98;15;95;31;98;7;11;11;63;7;12;13;84;8;11;11;63;34;12;75;22;10;50;600;323;53.83333333;107;53.5;105;52.5;111;55.5;300;165;55;55;55;55;55;55;55;150;96;64;32;64;31;62;33;66;150;50;33.33333333;15;30;15;30;20;40;300;158;52.66666667;52;52;50;50;56;56;1163.841615;746.88407;1143.122642;632.9326708;1074.304762;711.1046869;1270.611093;557.04…
VP28;w;21;Abitur;6;Rechtswissenschaften;n;n;-;100;10r;r;k;B;1;1;1;53;17;99;85;12;75;29;96;7;10;10;50;6;12;13;84;6;9;9;37;31;11;63;22;10;50;600;395;65.83333333;140;70;126;63;129;64.5;300;169;56.33333333;55;55;56;56;58;58;150;89;59.33333333;29;58;28;56;32;64;150;54;36;15;30;19;38;20;40;300;226;75.33333333;85;85;70;70;71;71;2067.762025;1181.270334;2073.707143;778.9391097;2118.412698;809.4470701;2018…
VP29;m;22;Abitur;11;Chemie;j;j;j;100;10r;r;k;B;3;3;1;48;15;95;88;13;84;28;77;7;10;10;50;5;10;11;63;6;9;9;37;29;10;50;24;13;84;600;360;60;124;62;116;58;120;60;300;122;40.66666667;45;45;34;34;43;43;150;68;45.33333333;20;40;23;46;25;50;150;42;28;14;28;12;24;16;32;300;238;79.33333333;79;79;82;82;77;77;1807.25;1025.170489;1769.467742;643.1749428;1743.5;690.871701;1907.709121;657.1495561;1976.42623;726…
VP30;w;26;Abitur;7;Lehramt;n;n;-;100;10r;r;r;B;1;1;1;41;12;75;104;17;99;29;96;5;7;6;9;5;9;10;50;5;7;7;16;23;7;16;13;5;5;600;341;56.83333333;115;57.5;111;55.5;115;57.5;300;189;63;60;60;67;67;62;62;150;87;58;25;50;32;64;30;60;150;55;36.66666667;19;38;17;34;19;38;300;152;50.66666667;55;55;44;44;53;53;1785.035191;1035.861945;1805.13913;680.2714227;1561.027027;740.1081979;1982.931818;663.7892801;1714.…
VP31;w;23;Abitur;11;Psychologie;j;n;-;100;10r;l;k;A;2;2;1;47;14;91;101;16;98;30;97;5;7;6;9;3;6;6;9;6;7;7;16;20;5;6;25;15;95;600;369;61.5;136;68;106;53;127;63.5;300;172;57.33333333;66;66;49;49;57;57;150;85;56.66666667;32;64;22;44;31;62;150;50;33.33333333;16;32;17;34;17;34;300;197;65.66666667;70;70;57;57;70;70;2002.0271;1134.399028;2027.389706;781.0297208;1977.556604;731.1129927;1995.364133;700.743…
VP32;w;25;Abitur;5;Lehramt;n;j;j;80;5r;l;k;B;4;4;1;44;13;84;89;13;84;26;87;4;6;4;2;5;8;8;25;5;7;7;16;21;6;9;22;10;50;600;361;60.16666667;123;61.5;123;61.5;115;57.5;300;200;66.66666667;62;62;74;74;64;64;150;100;66.66666667;30;60;37;74;33;66;150;54;36;22;44;15;30;17;34;300;161;53.66666667;61;61;49;49;51;51;1222.085873;734.8670682;1119.552846;460.8023331;1200.430894;649.297131;1353.886792;507.079779…
